# Supplementary material for: SABRE Hyperpolarization with up to 200 bar Parahydrogen in Standard and Quickly Removable Solvents
Source: Int J Mol Sci. 2023 Jan 27;24(3):2465. doi: 10.3390/ijms24032465 (PMC9917027; doi:10.3390/ijms24032465)
Supplement: Supplementary file 1 [file ijms-24-02465-s001.zip]

Archive with 1 entries (1 files):
- ijms-2154083-supplementary.pdf
